# Supplementary material for: Fine-tuning of post-weaning pig microbiome structure and functionality by in-feed zinc oxide and antibiotics use
Source: Front Cell Infect Microbiol. 2024 Feb 7;14:1354449. doi: 10.3389/fcimb.2024.1354449 (PMC10879578; doi:10.3389/fcimb.2024.1354449)
Supplement: Supplementary file 7 [file DataSheet_1.xls]

## Sheet: Sheet 1
Supplementary file 1. Mean relative abundances of samples grouped by type-dpw.
Species	FD	WF	Feces_0dpw	Feces_7dpw	Diarrhea_7dpw	Feces_14dpw
s__Lactobacillus_amylovorus	5.50	13.28	9.63	24.24	32.17	26.15
s__Limosilactobacillus_reuteri	3.21	8.67	5.22	11.51	16.70	13.45
s__Prevotella_copri	0.01	0.26	1.17	8.86	5.31	8.94
s__Butyricicoccus_porcorum	0.27	0.56	2.66	5.30	0.70	2.11
s__Megasphaera_elsdenii	0.41	2.07	3.08	4.11	4.40	7.89
s__Escherichia_coli	0.01	0.09	11.00	4.09	7.56	1.10
s__Prevotella_sp._CAG:520	0.00	0.15	8.26	3.59	1.22	2.69
s__Phascolarctobacterium_succinatutens	0.06	0.54	3.72	3.47	1.51	3.31
s__Catenibacterium_mitsuokai	0.09	0.42	0.43	3.17	1.14	4.07
s__Prevotella_sp._P3_122	0.00	0.07	0.27	3.07	1.40	1.50
s__Ruminococcus_torques	0.13	0.36	0.67	2.81	3.36	1.80
s__Collinsella_aerofaciens	0.16	0.64	2.86	2.13	2.41	1.95
s__Prevotella_sp._P5_92	0.00	0.00	0.28	1.62	0.19	0.56
s__Fusicatenibacter_saccharivorans	0.09	0.38	0.05	1.27	1.45	1.03
s__Faecalibacterium_prausnitzii	0.07	0.14	0.15	1.19	0.73	1.45
s__Coprococcus_catus	0.16	0.51	0.01	1.18	1.46	1.07
s__Methanobrevibacter_smithii	0.01	0.19	2.75	1.14	0.18	0.69
s__Roseburia_inulinivorans	0.00	0.00	0.42	0.87	0.57	0.61
s__Blautia_obeum	0.30	0.40	0.28	0.82	0.48	2.05
s__Dorea_longicatena	0.08	0.17	0.01	0.78	0.65	1.23
s__Prevotella_sp._P2_180	0.00	0.01	0.46	0.78	0.16	0.83
s__Prevotella_sp._CAG:1092	0.00	0.01	0.07	0.75	0.43	0.69
s__Roseburia_faecis	0.05	0.04	0.31	0.68	0.16	1.20
s__Dorea_formicigenerans	0.08	0.49	0.06	0.64	1.29	1.23
s__Mitsuokella_multacida	0.00	0.00	0.18	0.62	0.01	0.09
s__Lactobacillus_johnsonii	0.29	0.16	2.25	0.58	1.79	0.53
s__Desulfovibrio_piger	0.00	0.04	1.64	0.57	0.36	0.19
s__Firmicutes_bacterium_CAG:555	0.02	0.08	0.30	0.55	0.06	0.83
s__Prevotella_sp._CAG:279	0.00	0.00	0.08	0.53	0.25	0.32
s__Treponema_porcinum	0.00	0.03	0.33	0.49	0.07	0.30
s__Prevotella_sp._AM42_24	0.00	0.02	0.03	0.49	0.26	0.46
s__Anaerobutyricum_hallii	0.13	0.17	0.01	0.41	0.58	0.75
s__Anaerostipes_hadrus	0.01	0.01	0.00	0.40	0.27	0.46
s__Clostridium_sp._CAG:510	0.00	0.00	0.24	0.38	0.08	0.16
s__Eubacterium_coprostanoligenes	0.02	0.06	1.62	0.38	0.66	0.38
s__Treponema_berlinense	0.00	0.00	0.27	0.37	0.02	0.09
s__Anaerostipes_sp._992a	0.09	0.04	0.00	0.35	0.01	0.10
s__Intestinimonas_butyriciproducens	0.00	0.00	0.19	0.29	0.02	0.00
s__Firmicutes_bacterium_CAG:791	0.03	0.11	0.06	0.24	0.02	0.38
s__Gemmiger_formicilis	0.04	0.07	0.04	0.23	0.14	0.44
s__Mitsuokella_jalaludinii	0.01	0.04	0.10	0.22	0.05	0.43
s__Acidaminococcus_fermentans	0.01	0.08	0.04	0.20	0.24	0.54
s__Roseburia_hominis	0.00	0.00	0.02	0.19	0.91	0.43
s__Oscillibacter_sp._57_20	0.00	0.00	0.29	0.19	0.39	0.18
s__Ruminococcaceae_bacterium_D16	0.00	0.02	0.51	0.18	0.13	0.24
s__Clostridium_sp._CAG:242	0.00	0.01	0.23	0.18	0.11	0.24
s__Blautia_wexlerae	0.02	0.04	0.06	0.17	0.26	0.13
s__Limosilactobacillus_vaginalis	0.00	0.00	1.40	0.17	0.00	0.00
s__Anaeromassilibacillus_sp._An172	0.00	0.00	7.17	0.17	0.15	0.01
s__Prevotella_sp._CAG:873	0.00	0.00	6.80	0.15	0.11	0.09
s__Agathobaculum_butyriciproducens	0.03	0.07	0.00	0.14	0.33	0.24
s__Chlamydia_suis	0.01	0.01	0.68	0.14	0.22	0.15
s__Oscillibacter_sp._CAG:241	0.00	0.00	0.34	0.12	0.01	0.11
s__Ligilactobacillus_agilis	0.00	0.00	0.00	0.12	0.16	0.01
s__Ligilactobacillus_salivarius	0.02	0.14	0.33	0.12	0.07	0.03
s__Bacteroides_eggerthii	0.00	0.00	0.01	0.12	0.00	0.00
s__Sharpea_azabuensis	0.00	0.05	0.42	0.11	1.00	0.58
s__Prevotella_stercorea	0.00	0.00	0.24	0.11	0.05	0.09
s__Corynebacterium_variabile	1.11	0.53	0.01	0.10	0.06	0.00
s__Roseburia_sp._CAG:182	0.00	0.00	0.02	0.10	0.07	0.26
s__Limosilactobacillus_mucosae	0.02	0.05	0.29	0.09	0.50	0.11
s__Ruminococcus_sp._CAG:624	0.00	0.02	0.42	0.09	0.00	0.01
s__Eubacterium_rectale	0.00	0.01	0.00	0.08	0.10	0.08
s__Clostridium_sp._CAG:632	0.00	0.00	0.04	0.08	0.08	0.05
s__Acidaminococcus_sp._CAG:542	0.00	0.01	0.44	0.08	0.04	0.19
s__Prevotella_sp._CAG:1031	0.00	0.00	1.13	0.07	0.03	0.06
s__Corynebacterium_glutamicum	5.33	5.94	0.01	0.06	0.09	0.06
s__Phocaeicola_vulgatus	0.00	0.00	2.22	0.06	0.00	0.00
s__Firmicutes_bacterium_CAG:170	0.00	0.00	0.04	0.06	0.01	0.03
s__Anaerostipes_sp._494a	0.00	0.00	0.00	0.05	0.00	0.01
s__Ruthenibacterium_lactatiformans	0.00	0.01	0.06	0.05	0.01	0.12
s__Streptococcus_gallolyticus	0.00	0.02	0.91	0.05	0.14	0.01
s__Alistipes_shahii	0.00	0.00	0.62	0.05	0.01	0.00
s__Slackia_isoflavoniconvertens	0.00	0.03	0.01	0.05	0.02	0.13
s__Clostridium_sp._CAG:590	0.00	0.00	0.01	0.05	0.01	0.11
s__Myroides_odoratus	0.00	0.00	0.00	0.05	0.00	0.00
s__Firmicutes_bacterium_CAG:83	0.00	0.01	0.02	0.04	0.00	0.10
s__Clostridium_sp._CAG:167	0.00	0.00	0.00	0.04	0.04	0.08
s__Dorea_sp._CAG:317	0.00	0.00	0.15	0.04	0.01	0.00
s__Lactobacillus_parafarraginis	0.19	0.08	0.00	0.04	0.00	0.00
s__Ruminococcus_sp._CAG:488	0.00	0.00	0.28	0.04	0.03	0.05
s__Ruminococcaceae_bacterium_D5	0.00	0.00	0.20	0.03	0.00	0.00
s__Clostridium_sp._CAG:413	0.00	0.00	0.20	0.03	0.00	0.04
s__Streptococcus_hyointestinalis	0.16	0.07	0.03	0.03	0.00	0.10
s__Prevotella_sp._CAG:485	0.00	0.00	1.42	0.03	0.01	0.00
s__Campylobacter_coli	0.00	0.00	0.08	0.03	0.00	0.00
s__Treponema_succinifaciens	0.00	0.00	0.50	0.03	0.00	0.01
s__Parabacteroides_distasonis	0.00	0.00	0.54	0.03	0.01	0.00
s__Butyricimonas_virosa	0.00	0.00	0.84	0.03	0.00	0.00
s__Bacteroides_uniformis	0.00	0.00	0.21	0.03	0.01	0.03
s__Eubacterium_eligens	0.00	0.00	0.00	0.03	0.06	0.05
s__Aerococcus_urinaeequi	7.31	7.75	0.00	0.03	0.69	0.06
s__Ruminococcus_bromii	0.03	0.01	0.00	0.03	0.02	0.07
s__Myroides_odoratimimus	0.03	0.00	0.00	0.02	0.00	0.00
s__Lactobacillus_pentosiphilus	0.04	0.00	0.00	0.02	0.00	0.01
s__Lactobacillus_vaccinostercus	0.00	0.00	0.00	0.02	0.01	0.00
s__Holdemanella_biformis	0.00	0.01	0.02	0.02	0.02	0.02
s__Aerococcus_viridans	8.17	8.84	0.00	0.02	0.65	0.08
s__Eubacterium_limosum	0.00	0.00	0.02	0.02	0.00	0.01
s__Turicibacter_sanguinis	0.17	0.11	0.65	0.02	0.00	0.03
s__Olsenella_scatoligenes	0.00	0.01	0.23	0.02	0.00	0.01
s__Lactobacillus_sunkii	0.22	0.04	0.00	0.01	0.00	0.00
s__Cloacibacillus_porcorum	0.00	0.00	0.34	0.01	0.00	0.00
s__Lactobacillus_ruminis	0.00	0.00	0.00	0.01	0.00	0.00
s__Firmicutes_bacterium_CAG:238	0.00	0.00	0.07	0.01	0.00	0.01
s__Roseburia_sp._831b	0.00	0.00	0.00	0.01	0.01	0.03
s__Pyramidobacter_sp._C12_8	0.00	0.00	0.35	0.01	0.00	0.00
s__Staphylococcus_cohnii	1.00	1.10	0.00	0.01	0.00	0.00
s__Clostridium_clostridioforme	0.00	0.00	0.93	0.01	0.03	0.00
s__Eubacterium_callanderi	0.00	0.00	0.00	0.01	0.01	0.01
s__Acinetobacter_defluvii	0.04	0.00	0.00	0.01	0.00	0.00
s__Wohlfahrtiimonas_chitiniclastica	0.00	0.00	0.00	0.01	0.00	0.00
s__Comamonas_kerstersii	0.00	0.00	0.00	0.01	0.00	0.00
s__Coprococcus_comes	0.01	0.00	0.00	0.01	0.02	0.13
s__Roseburia_sp._CAG:471	0.00	0.01	0.00	0.01	0.01	0.02
s__Firmicutes_bacterium_CAG:110	0.00	0.00	0.00	0.01	0.00	0.01
s__Bacteroides_sp._CAG:530	0.00	0.00	0.19	0.01	0.00	0.00
s__Faecalicatena_orotica	0.00	0.00	0.00	0.01	0.00	0.00
s__Pseudoflavonifractor_capillosus	0.00	0.00	0.00	0.01	0.00	0.00
s__Weissella_thailandensis	0.49	0.20	0.00	0.01	0.02	0.00
s__Pediococcus_sp	0.90	0.10	0.00	0.01	0.00	0.00
s__Weissella_jogaejeotgali	0.33	0.22	0.00	0.01	0.03	0.00
s__Butyrivibrio_crossotus	0.00	0.01	0.00	0.01	0.00	0.01
s__Allisonella_histaminiformans	0.00	0.00	0.06	0.01	0.05	0.01
s__Parabacteroides_sp._CAG:409	0.00	0.00	0.22	0.01	0.00	0.01
s__Myroides_marinus	0.00	0.00	0.00	0.01	0.00	0.00
s__Eubacterium_sp._CAG:38	0.00	0.00	0.00	0.01	0.00	0.01
s__Lactobacillus_rossiae	0.79	0.03	0.00	0.01	0.00	0.01
s__Corynebacterium_frankenforstense	0.01	0.01	0.00	0.01	0.00	0.00
s__Collinsella_stercoris	0.00	0.00	0.00	0.00	0.00	0.00
s__Parabacteroides_merdae	0.00	0.00	0.17	0.00	0.04	0.00
s__Bifidobacterium_longum	0.00	0.00	0.25	0.00	0.00	0.00
s__Lactobacillus_delbrueckii	0.02	0.01	0.28	0.00	0.21	0.32
s__Staphylococcus_nepalensis	0.11	0.44	0.00	0.00	0.00	0.00
s__Eubacterium_sp._68_3_10	0.00	0.00	0.13	0.00	0.00	0.01
s__Fibrobacter_intestinalis	0.00	0.00	0.00	0.00	0.00	0.00
s__Megamonas_hypermegale	0.00	0.00	0.00	0.00	0.01	0.07
s__Clostridium_scindens	0.00	0.00	0.24	0.00	0.01	0.00
s__Bilophila_wadsworthia	0.00	0.00	0.08	0.00	0.00	0.00
s__Lactobacillus_equicursoris	0.20	0.07	0.12	0.00	0.00	0.01
s__Bacteroides_massiliensis	0.00	0.00	0.49	0.00	0.00	0.00
s__Corynebacterium_stationis	3.96	7.88	0.06	0.00	0.24	0.14
s__Corynebacterium_ammoniagenes	0.16	0.72	0.00	0.00	0.00	0.00
s__Bacteroides_plebeius	0.00	0.00	0.05	0.00	0.12	0.05
s__Flavonifractor_plautii	0.00	0.00	0.01	0.00	0.01	0.00
s__Methanosphaera_sp._SHI1033	0.00	0.04	0.00	0.00	0.00	0.00
s__Parabacteroides_goldsteinii	0.00	0.00	0.01	0.00	0.00	0.00
s__Megamonas_funiformis_CAG:377	0.00	0.00	0.00	0.00	0.00	0.00
s__Butyribacterium_methylotrophicum	0.00	0.00	0.00	0.00	0.00	0.00
s__Eubacterium_pyruvativorans	0.00	0.02	0.11	0.00	0.00	0.00
s__Alistipes_indistinctus	0.00	0.00	0.00	0.00	0.00	0.00
s__Bacteroides_pectinophilus	0.00	0.00	0.00	0.00	0.03	0.03
s__Proteobacteria_bacterium_CAG:139	0.00	0.00	0.07	0.00	0.04	0.01
s__Acinetobacter_lwoffii	6.26	0.24	0.00	0.00	0.00	0.00
s__Blautia_producta	0.00	0.00	0.00	0.00	0.00	0.00
s__Atopobium_deltae	0.00	0.00	0.00	0.00	0.00	0.01
s__Synergistes_jonesii	0.00	0.00	0.62	0.00	0.00	0.00
s__Clostridium_sp._SY8519	0.00	0.00	0.00	0.00	0.00	0.01
s__Methanosphaera_stadtmanae	0.00	0.00	0.00	0.00	0.00	0.01
s__Pyramidobacter_piscolens	0.00	0.00	0.07	0.00	0.00	0.00
s__Acinetobacter_sp._WCHAc010034	0.00	0.00	0.00	0.00	0.00	0.00
s__Lactobacillus_parabuchneri	0.29	0.01	0.00	0.00	0.00	0.00
s__Acinetobacter_sp._WCHAc060041	0.12	0.00	0.00	0.00	0.00	0.00
s__Bacteroides_cellulosilyticus	0.00	0.00	0.00	0.00	0.00	0.00
s__Clostridium_sp._CAG:253	0.00	0.00	0.00	0.00	0.00	0.02
s__Acetobacter_orientalis	0.01	0.00	0.00	0.00	0.00	0.00
s__Acidipropionibacterium_acidipropionici	0.11	0.00	0.00	0.00	0.00	0.00
s__Acidovorax_sp._MR_S7	0.00	0.00	0.00	0.00	0.00	0.00
s__Acinetobacter_bereziniae	0.00	0.00	0.00	0.00	0.00	0.00
s__Acinetobacter_bohemicus	2.17	3.66	0.00	0.00	0.00	0.00
s__Acinetobacter_bouvetii	0.00	0.00	0.00	0.00	0.00	0.00
s__Acinetobacter_celticus	0.12	0.00	0.00	0.00	0.00	0.00
s__Acinetobacter_gandensis	0.19	0.01	0.00	0.00	0.00	0.00
s__Acinetobacter_gerneri	0.01	0.00	0.00	0.00	0.00	0.00
s__Acinetobacter_guillouiae	0.39	0.01	0.00	0.00	0.00	0.00
s__Acinetobacter_idrijaensis	0.00	0.00	0.00	0.00	0.00	0.00
s__Acinetobacter_johnsonii	1.29	0.01	0.00	0.00	0.00	0.00
s__Acinetobacter_kyonggiensis	0.00	0.00	0.00	0.00	0.00	0.00
s__Acinetobacter_parvus	0.03	0.00	0.00	0.00	0.00	0.00
s__Acinetobacter_pragensis	0.01	0.00	0.00	0.00	0.00	0.00
s__Acinetobacter_rudis	0.01	0.00	0.00	0.00	0.00	0.00
s__Acinetobacter_schindleri	0.18	0.02	0.00	0.00	0.00	0.00
s__Acinetobacter_sp._ANC_3903	0.01	0.00	0.00	0.00	0.00	0.00
s__Acinetobacter_sp._ANC_4169	0.00	0.00	0.00	0.00	0.00	0.00
s__Acinetobacter_sp._ANC_4218	0.04	0.00	0.00	0.00	0.00	0.00
s__Acinetobacter_sp._SFB	0.01	0.00	0.00	0.00	0.00	0.00
s__Acinetobacter_towneri	0.13	0.02	0.00	0.00	0.05	0.00
s__Acinetobacter_wuhouensis	0.08	0.00	0.00	0.00	0.00	0.00
s__Actinobacillus_rossii	0.00	0.00	0.00	0.00	0.00	0.00
s__Actinomyces_denticolens	0.00	0.00	0.02	0.00	0.00	0.00
s__Actinomyces_nasicola	0.01	0.00	0.00	0.00	0.00	0.00
s__Actinomycetaceae_bacterium_sk1b4	0.27	0.39	0.00	0.00	0.00	0.00
s__Aerococcaceae_bacterium	1.92	1.69	0.00	0.00	0.03	0.00
s__Aerococcus_suis	0.06	0.11	0.00	0.00	0.00	0.00
s__Aeromonas_hydrophila	0.00	0.00	0.00	0.00	0.00	0.00
s__Aeromonas_salmonicida	0.09	0.03	0.00	0.00	0.00	0.00
s__Agrococcus_casei	0.01	0.01	0.00	0.00	0.00	0.00
s__Agrococcus_pavilionensis	0.00	0.00	0.00	0.00	0.00	0.00
s__Alcaligenes_aquatilis	0.00	0.00	0.00	0.00	0.00	0.00
s__Alcaligenes_faecalis	0.15	0.09	0.00	0.00	0.00	0.00
s__Algoriella_xinjiangensis	0.02	0.00	0.00	0.00	0.00	0.00
s__Alistipes_finegoldii	0.00	0.00	0.07	0.00	0.00	0.00
s__Alistipes_putredinis	0.00	0.00	0.05	0.00	0.00	0.00
s__Anaerococcus_prevotii	0.00	0.01	0.00	0.00	0.00	0.00
s__Anaerotignum_lactatifermentans	0.00	0.00	0.00	0.00	0.00	0.00
s__Anaerotruncus_colihominis	0.00	0.00	0.06	0.00	0.00	0.00
s__Aquamicrobium_aerolatum	0.02	0.02	0.00	0.00	0.00	0.00
s__Arcobacter_cryaerophilus	0.29	0.09	0.00	0.00	0.00	0.00
s__Arthrobacter_sp._Leaf234	0.03	0.00	0.00	0.00	0.00	0.00
s__Atopostipes_suicloacalis	0.11	0.06	0.00	0.00	0.00	0.00
s__Bacillus_intestinalis	0.00	0.00	0.00	0.00	0.00	0.00
s__Bacteroides_caccae	0.00	0.00	0.00	0.00	0.00	0.00
s__Bacteroides_coprophilus	0.00	0.00	0.01	0.00	0.00	0.00
s__Bacteroides_coprosuis	0.03	0.16	0.00	0.00	0.00	0.00
s__Bacteroides_fluxus	0.00	0.00	0.12	0.00	0.00	0.00
s__Bacteroides_fragilis	0.00	0.00	0.27	0.00	0.00	0.00
s__Bacteroides_graminisolvens	0.14	0.00	0.00	0.00	0.00	0.00
s__Bacteroides_intestinalis	0.00	0.00	0.02	0.00	0.00	0.00
s__Bacteroides_pyogenes	0.00	0.00	0.11	0.00	0.00	0.00
s__Bacteroides_sp._CAG:598	0.00	0.00	0.04	0.00	0.00	0.00
s__Bacteroides_stercoris	0.00	0.00	0.01	0.00	0.00	0.00
s__Bacteroides_thetaiotaomicron	0.00	0.00	0.06	0.00	0.00	0.00
s__Bacteroides_xylanisolvens	0.00	0.00	0.01	0.00	0.00	0.00
s__Bavariicoccus_seileri	0.02	0.01	0.00	0.00	0.00	0.00
s__Bifidobacterium_adolescentis	0.00	0.00	0.00	0.00	0.00	0.00
s__Bifidobacterium_bifidum	0.00	0.00	0.00	0.00	0.00	0.00
s__Bifidobacterium_catenulatum	0.00	0.00	0.00	0.00	0.00	0.00
s__Bifidobacterium_mongoliense	0.02	0.00	0.00	0.00	0.00	0.00
s__Bifidobacterium_pseudocatenulatum	0.00	0.01	0.00	0.00	0.00	0.00
s__Bifidobacterium_pseudolongum	0.00	0.00	0.00	0.00	0.00	0.00
s__Bifidobacterium_thermacidophilum	0.00	0.00	0.00	0.00	0.00	0.01
s__Bifidobacterium_thermophilum	0.00	0.00	0.00	0.00	0.00	0.03
s__Blastocystis_sp._subtype_1	0.00	0.00	0.04	0.00	0.00	0.00
s__Bosea_vaviloviae	0.00	0.00	0.00	0.00	0.00	0.00
s__Brachybacterium_alimentarium	1.11	0.96	0.00	0.00	0.00	0.00
s__Brachybacterium_faecium	0.05	0.12	0.00	0.00	0.00	0.00
s__Brachybacterium_muris	0.03	0.02	0.00	0.00	0.00	0.00
s__Brachybacterium_nesterenkovii	0.19	0.02	0.00	0.00	0.00	0.00
s__Brachybacterium_sp._P6_10_X1	0.00	0.00	0.00	0.00	0.00	0.00
s__Brevibacterium_aurantiacum	0.03	0.23	0.00	0.00	0.00	0.00
s__Brevibacterium_iodinum	0.02	0.02	0.00	0.00	0.00	0.00
s__Brevibacterium_jeotgali	0.00	0.00	0.00	0.00	0.00	0.00
s__Brevibacterium_linens	0.10	0.32	0.00	0.00	0.00	0.00
s__Brevibacterium_luteolum	0.01	0.00	0.00	0.00	0.00	0.00
s__Brevibacterium_siliguriense	0.00	0.01	0.00	0.00	0.00	0.00
s__Brevibacterium_yomogidense	0.02	0.05	0.00	0.00	0.00	0.00
s__Brevundimonas_diminuta	0.22	0.09	0.00	0.00	0.00	0.00
s__Brevundimonas_naejangsanensis	0.07	0.01	0.00	0.00	0.00	0.00
s__Butyricicoccus_pullicaecorum	0.00	0.00	0.00	0.00	0.01	0.00
s__Candida_parapsilosis	0.03	0.00	0.00	0.00	0.00	0.00
s__Carnobacterium_inhibens	0.16	0.05	0.00	0.00	0.00	0.00
s__Carnobacterium_maltaromaticum	0.00	0.00	0.00	0.00	0.00	0.00
s__Carnobacterium_sp._AT7	0.01	0.02	0.00	0.00	0.00	0.00
s__Carnobacterium_sp._CP1	0.04	0.00	0.00	0.00	0.00	0.00
s__Carnobacterium_viridans	0.00	0.00	0.00	0.00	0.00	0.00
s__Cellulosimicrobium_cellulans	0.00	0.02	0.00	0.00	0.00	0.00
s__Chryseobacterium_chaponense	0.00	0.00	0.00	0.00	0.00	0.00
s__Chryseobacterium_indoltheticum	0.01	0.00	0.00	0.00	0.00	0.00
s__Chryseobacterium_sp._39_10	0.05	0.00	0.00	0.00	0.00	0.00
s__Chryseobacterium_sp._VAUSW3	0.01	0.00	0.00	0.00	0.00	0.00
s__Citricoccus_muralis	0.00	0.03	0.00	0.00	0.00	0.00
s__Citrobacter_braakii	0.04	0.00	0.00	0.00	0.00	0.00
s__Citrobacter_freundii	0.06	0.00	0.01	0.00	0.00	0.00
s__Citrobacter_pasteurii	0.01	0.00	0.00	0.00	0.00	0.00
s__Citrobacter_portucalensis	0.03	0.00	0.00	0.00	0.00	0.00
s__Citrobacter_youngae	0.12	0.00	0.00	0.00	0.00	0.00
s__Clavibacter_cf_michiganensis_LMG_26808	0.00	0.00	0.00	0.00	0.00	0.00
s__Clavibacter_michiganensis	0.00	0.00	0.00	0.00	0.00	0.00
s__Cloacibacillus_evryensis	0.00	0.00	0.03	0.00	0.00	0.00
s__Clostridium_bornimense	0.00	0.00	0.00	0.00	0.00	0.00
s__Clostridium_celatum	0.00	0.00	0.02	0.00	0.00	0.00
s__Clostridium_innocuum	0.00	0.00	0.00	0.00	0.02	0.00
s__Clostridium_lavalense	0.00	0.00	0.00	0.00	0.00	0.00
s__Clostridium_sp._CAG:964	0.00	0.00	0.00	0.00	0.00	0.00
s__Clostridium_symbiosum	0.00	0.00	0.00	0.00	0.00	0.00
s__Clostridium_ventriculi	0.00	0.00	0.00	0.00	0.05	0.04
s__Collinsella_intestinalis	0.00	0.00	0.01	0.00	0.00	0.00
s__Comamonas_terrigena	0.01	0.00	0.00	0.00	0.00	0.00
s__Comamonas_testosteroni	0.06	0.00	0.00	0.00	0.00	0.00
s__Comamonas_thiooxydans	0.01	0.00	0.00	0.00	0.00	0.00
s__Corynebacterium_amycolatum	0.01	0.03	0.00	0.00	0.00	0.00
s__Corynebacterium_callunae	0.02	0.01	0.00	0.00	0.00	0.00
s__Corynebacterium_casei	2.07	1.81	0.00	0.00	0.00	0.00
s__Corynebacterium_crudilactis	0.21	0.12	0.00	0.00	0.00	0.00
s__Corynebacterium_efficiens	0.10	0.13	0.00	0.00	0.00	0.00
s__Corynebacterium_flavescens	0.11	0.02	0.00	0.00	0.00	0.00
s__Corynebacterium_freneyi	0.06	0.04	0.00	0.00	0.00	0.00
s__Corynebacterium_humireducens	0.00	0.03	0.00	0.00	0.00	0.00
s__Corynebacterium_marinum	0.00	0.00	0.00	0.00	0.00	0.00
s__Corynebacterium_maris	0.01	0.09	0.00	0.00	0.00	0.00
s__Corynebacterium_nuruki	0.66	0.21	0.00	0.00	0.00	0.00
s__Corynebacterium_pollutisoli	0.25	1.15	0.00	0.00	0.00	0.00
s__Corynebacterium_testudinoris	2.07	0.05	0.00	0.00	0.00	0.00
s__Corynebacterium_urealyticum	0.00	0.01	0.00	0.00	0.00	0.00
s__Corynebacterium_xerosis	5.06	6.29	0.15	0.00	0.05	0.11
s__Cryptococcus_neoformans	0.00	0.00	0.00	0.00	0.00	0.00
s__Curtobacterium_flaccumfaciens	0.01	0.00	0.00	0.00	0.00	0.00
s__Deinococcus_swuensis	0.01	0.00	0.00	0.00	0.00	0.00
s__Deinococcus_wulumuqiensis	0.00	0.00	0.00	0.00	0.00	0.00
s__Delftia_acidovorans	0.00	0.01	0.00	0.00	0.00	0.00
s__Desemzia_incerta	0.12	0.69	0.00	0.00	0.00	0.00
s__Dialister_sp._CAG:357	0.00	0.00	0.00	0.00	0.00	0.00
s__Dialister_succinatiphilus	0.00	0.00	0.00	0.00	0.00	0.00
s__Dietzia_alimentaria	0.04	0.12	0.00	0.00	0.00	0.00
s__Dietzia_cinnamea	0.00	0.00	0.00	0.00	0.00	0.00
s__Dietzia_maris	0.00	0.00	0.00	0.00	0.00	0.00
s__Dietzia_timorensis	0.01	0.01	0.00	0.00	0.00	0.00
s__Eggerthella_lenta	0.00	0.00	0.00	0.00	0.04	0.00
s__Eisenbergiella_massiliensis	0.00	0.00	0.00	0.00	0.00	0.00
s__Empedobacter_falsenii	0.00	0.00	0.00	0.00	0.00	0.00
s__Enhydrobacter_aerosaccus	0.10	0.00	0.00	0.00	0.00	0.00
s__Enteractinococcus_helveticum	0.00	0.01	0.00	0.00	0.00	0.00
s__Enterobacter_cloacae_complex	0.04	0.61	0.00	0.00	0.00	0.00
s__Enterococcus_aquimarinus	0.34	0.57	0.00	0.00	0.00	0.00
s__Enterococcus_avium	0.00	0.00	0.00	0.00	0.01	0.00
s__Enterococcus_casseliflavus	0.08	0.00	0.00	0.00	0.00	0.00
s__Enterococcus_cecorum	0.00	0.00	0.08	0.00	0.00	0.00
s__Enterococcus_devriesei	0.02	0.00	0.00	0.00	0.00	0.00
s__Enterococcus_faecalis	0.04	0.06	0.00	0.00	0.02	0.00
s__Enterococcus_faecium	0.45	0.00	0.00	0.00	0.08	0.00
s__Enterococcus_hirae	0.00	0.00	0.04	0.00	0.00	0.00
s__Enterococcus_italicus	0.05	0.00	0.00	0.00	0.00	0.00
s__Enterococcus_malodoratus	0.07	0.00	0.00	0.00	0.00	0.00
s__Enterococcus_villorum	0.00	0.00	0.54	0.00	0.29	0.00
s__Erwinia_gerundensis	0.00	0.00	0.00	0.00	0.00	0.00
s__Erwinia_persicina	0.01	0.00	0.00	0.00	0.00	0.00
s__Erysipelatoclostridium_ramosum	0.00	0.00	0.00	0.00	0.00	0.00
s__Erysipelothrix_larvae	0.33	0.58	0.00	0.00	0.01	0.03
s__Eubacterium_ramulus	0.00	0.00	0.00	0.00	0.03	0.01
s__Eubacterium_siraeum	0.00	0.00	0.00	0.00	0.00	0.00
s__Exiguobacterium_aurantiacum	0.00	0.00	0.00	0.00	0.00	0.00
s__Faecalicoccus_pleomorphus	0.00	0.00	0.00	0.00	0.01	0.00
s__Fibrobacter_sp._UWH4	0.00	0.00	0.00	0.00	0.00	0.00
s__filamentous_cyanobacterium_Phorm_6	0.00	0.00	0.00	0.00	0.00	0.00
s__Firmicutes_bacterium_CAG:534	0.00	0.00	0.01	0.00	0.00	0.00
s__Flavobacterium_oncorhynchi	0.05	0.00	0.00	0.00	0.00	0.00
s__Flavobacterium_plurextorum	0.11	0.00	0.00	0.00	0.00	0.00
s__Flavobacterium_succinicans	0.00	0.00	0.00	0.00	0.00	0.00
s__Flavonifractor_sp._An306	0.00	0.00	0.00	0.00	0.00	0.00
s__Fusobacterium_mortiferum	0.00	0.00	0.10	0.00	0.00	0.00
s__Gemella_asaccharolytica	0.00	0.01	0.00	0.00	0.00	0.00
s__Gemmiger_sp._An194	0.00	0.00	0.02	0.00	0.00	0.00
s__Georgenia_satyanarayanai	0.01	0.01	0.00	0.00	0.00	0.00
s__Globicatella_sanguinis	0.00	0.00	0.00	0.00	0.00	0.00
s__Globicatella_sulfidifaciens	0.05	0.04	0.00	0.00	0.00	0.00
s__Glutamicibacter_arilaitensis	0.00	0.01	0.00	0.00	0.00	0.00
s__Glutamicibacter_soli	0.00	0.00	0.00	0.00	0.00	0.00
s__Glutamicibacter_sp	0.22	0.05	0.00	0.00	0.00	0.00
s__Glutamicibacter_sp._BW77	0.00	0.00	0.00	0.00	0.00	0.00
s__Gordonia_hirsuta	0.00	0.01	0.00	0.00	0.00	0.00
s__Gordonia_phthalatica	0.02	0.06	0.00	0.00	0.00	0.00
s__Gordonibacter_pamelaeae	0.00	0.00	0.00	0.00	0.00	0.00
s__Gulosibacter_sp._10	0.00	0.03	0.00	0.00	0.00	0.00
s__Helicobacter_equorum	0.00	0.00	0.02	0.00	0.00	0.00
s__Helicobacter_sp._10_6591	0.00	0.00	0.00	0.00	0.00	0.00
s__Helicobacter_sp._11_8110	0.00	0.00	0.00	0.00	0.00	0.00
s__Helicobacter_trogontum	0.00	0.00	0.00	0.00	0.00	0.00
s__Hydrobacter_penzbergensis	0.00	0.01	0.00	0.00	0.00	0.00
s__Janthinobacterium_lividum	0.00	0.00	0.00	0.00	0.00	0.00
s__Janthinobacterium_sp._AD80	0.00	0.00	0.00	0.00	0.00	0.00
s__Jeotgalibaca_dankookensis	0.05	0.09	0.00	0.00	0.00	0.00
s__Jeotgalibaca_sp._PTS2502	0.17	0.15	0.00	0.00	0.00	0.00
s__Jeotgalicoccus_halophilus	0.40	0.61	0.00	0.00	0.01	0.00
s__Jeotgalicoccus_halotolerans	0.17	0.58	0.00	0.00	0.00	0.00
s__Jeotgalicoccus_sp	0.02	0.12	0.02	0.00	0.00	0.00
s__Kineosphaera_limosa	0.00	0.00	0.00	0.00	0.00	0.00
s__Klebsiella_oxytoca	0.00	0.00	0.00	0.00	0.00	0.00
s__Kocuria_palustris	2.06	0.64	0.00	0.00	0.00	0.00
s__Kurthia_zopfii	0.04	0.07	0.00	0.00	0.02	0.00
s__Lactobacillus_acetotolerans	0.40	0.00	0.00	0.00	0.00	0.00
s__Lactobacillus_acidifarinae	0.00	0.00	0.00	0.00	0.00	0.00
s__Lactobacillus_acidipiscis	0.08	0.06	0.00	0.00	0.00	0.00
s__Lactobacillus_alimentarius	0.11	0.02	0.00	0.00	0.00	0.00
s__Lactobacillus_brevis	0.50	0.05	0.00	0.00	0.00	0.00
s__Lactobacillus_buchneri	0.56	0.04	0.00	0.00	0.00	0.00
s__Lactobacillus_concavus	0.00	0.00	0.00	0.00	0.00	0.00
s__Lactobacillus_coryniformis	0.20	0.00	0.00	0.00	0.00	0.00
s__Lactobacillus_crispatus	0.02	0.01	1.31	0.00	0.02	0.04
s__Lactobacillus_curvatus	0.09	0.78	0.09	0.00	0.00	0.00
s__Lactobacillus_dextrinicus	0.00	0.00	0.00	0.00	0.01	0.00
s__Lactobacillus_diolivorans	0.07	0.00	0.00	0.00	0.00	0.00
s__Lactobacillus_farciminis	0.07	0.05	0.00	0.00	0.00	0.00
s__Lactobacillus_fermentum	0.00	0.00	0.00	0.00	0.00	0.00
s__Lactobacillus_futsaii	0.00	0.00	0.00	0.00	0.00	0.00
s__Lactobacillus_hammesii	0.04	0.01	0.00	0.00	0.00	0.00
s__Lactobacillus_harbinensis	0.11	0.00	0.00	0.00	0.00	0.00
s__Lactobacillus_heilongjiangensis	0.02	0.01	0.05	0.00	0.00	0.00
s__Lactobacillus_kefiri	0.05	0.00	0.00	0.00	0.00	0.00
s__Lactobacillus_kisonensis	0.00	0.00	0.00	0.00	0.00	0.00
s__Lactobacillus_kitasatonis	0.00	0.00	0.00	0.00	0.00	0.00
s__Lactobacillus_koreensis	0.01	0.01	0.00	0.00	0.00	0.00
s__Lactobacillus_manihotivorans	0.01	0.00	0.00	0.00	0.00	0.00
s__Lactobacillus_mindensis	0.03	0.00	0.00	0.00	0.00	0.00
s__Lactobacillus_murinus	0.07	0.00	0.00	0.00	0.00	0.00
s__Lactobacillus_namurensis	0.01	0.00	0.00	0.00	0.00	0.00
s__Lactobacillus_nantensis	0.03	0.02	0.00	0.00	0.00	0.00
s__Lactobacillus_oris	0.00	0.00	0.02	0.00	0.00	0.00
s__Lactobacillus_otakiensis	0.02	0.00	0.00	0.00	0.00	0.00
s__Lactobacillus_panis	0.01	0.00	0.00	0.00	0.00	0.00
s__Lactobacillus_pantheris	0.00	0.00	0.00	0.00	0.00	0.00
s__Lactobacillus_parabrevis	0.00	0.00	0.00	0.00	0.00	0.00
s__Lactobacillus_paralimentarius	0.05	0.07	0.00	0.00	0.00	0.00
s__Lactobacillus_paraplantarum	0.01	0.00	0.00	0.00	0.00	0.00
s__Lactobacillus_paucivorans	0.00	0.00	0.00	0.00	0.00	0.00
s__Lactobacillus_perolens	0.01	0.00	0.00	0.00	0.00	0.00
s__Lactobacillus_plantarum	0.57	0.02	0.00	0.00	0.02	0.00
s__Lactobacillus_pobuzihii	0.05	0.11	0.00	0.00	0.00	0.00
s__Lactobacillus_rapi	0.04	0.00	0.00	0.00	0.00	0.00
s__Lactobacillus_rennini	0.00	0.00	0.00	0.00	0.00	0.00
s__Lactobacillus_sanfranciscensis	0.00	0.02	0.00	0.00	0.00	0.00
s__Lactobacillus_sharpeae	0.02	0.10	0.00	0.00	0.00	0.00
s__Lactobacillus_silagincola	0.00	0.00	0.00	0.00	0.00	0.00
s__Lactobacillus_similis	0.01	0.02	0.00	0.00	0.00	0.00
s__Lactobacillus_spicheri	0.07	0.00	0.00	0.00	0.00	0.00
s__Lactobacillus_xiangfangensis	0.00	0.00	0.00	0.00	0.00	0.00
s__Lactobacillus_zymae	0.00	0.00	0.00	0.00	0.00	0.00
s__Lactococcus_garvieae	0.00	0.00	0.00	0.00	0.00	0.00
s__Lactococcus_lactis	0.22	0.00	0.00	0.00	0.00	0.00
s__Lactococcus_petauri	0.01	0.00	0.00	0.00	0.00	0.00
s__Lactococcus_piscium	0.02	0.00	0.00	0.00	0.00	0.00
s__Lactococcus_raffinolactis	1.57	0.00	0.00	0.00	0.00	0.00
s__Leclercia_adecarboxylata	0.09	0.00	0.00	0.00	0.00	0.00
s__Leucobacter_sp._UCD_THU	0.00	0.01	0.00	0.00	0.00	0.00
s__Leuconostoc_citreum	0.44	0.46	0.06	0.00	0.00	0.00
s__Leuconostoc_gelidum	0.02	0.00	0.00	0.00	0.00	0.00
s__Leuconostoc_kimchii	0.11	0.00	0.00	0.00	0.00	0.00
s__Leuconostoc_mesenteroides	0.80	0.03	0.00	0.00	0.00	0.00
s__Leuconostoc_pseudomesenteroides	0.19	0.24	0.00	0.00	0.00	0.00
s__Listeria_monocytogenes	0.00	0.00	0.00	0.00	0.00	0.00
s__Luteococcus_japonicus	0.02	0.07	0.00	0.00	0.00	0.00
s__Lysinibacillus_sp._BF_4	0.17	0.28	0.03	0.00	0.94	0.01
s__Massilia_sp._LC238	0.00	0.00	0.00	0.00	0.00	0.00
s__Massilia_timonae	0.00	0.00	0.00	0.00	0.00	0.00
s__Megamonas_funiformis	0.00	0.00	0.00	0.00	0.00	0.04
s__Melaminivora_sp._SC2_7	0.00	0.04	0.00	0.00	0.00	0.00
s__Melaminivora_sp._SC2_9	0.07	0.63	0.00	0.00	0.00	0.00
s__Mesorhizobium_sp._LA_28	0.00	0.00	0.00	0.00	0.00	0.00
s__Mesorhizobium_sp._UASWS1009	0.13	0.18	0.00	0.00	0.00	0.00
s__Methanobrevibacter_sp._AbM4	0.00	0.00	0.00	0.00	0.00	0.00
s__Methylorubrum_extorquens	0.00	0.00	0.00	0.00	0.00	0.00
s__Microbacterium_oxydans	0.01	0.00	0.00	0.00	0.00	0.00
s__Microbacterium_sorbitolivorans	0.00	0.00	0.00	0.00	0.00	0.00
s__Microbacterium_sp._AR7_10	0.00	0.06	0.00	0.00	0.00	0.00
s__Microbacterium_sp._SMR1	0.00	0.00	0.00	0.00	0.00	0.00
s__Micrococcales_bacterium_73_15	0.01	0.00	0.00	0.00	0.00	0.00
s__Micrococcus_aloeverae	0.00	0.00	0.00	0.00	0.00	0.00
s__Micrococcus_luteus	0.00	0.00	0.00	0.00	0.00	0.00
s__Micrococcus_lylae	0.00	0.00	0.00	0.00	0.00	0.00
s__Micrococcus_terreus	0.00	0.01	0.00	0.00	0.00	0.00
s__Microcoleus_vaginatus	0.00	0.00	0.00	0.00	0.00	0.00
s__Moraxella_osloensis	0.13	0.00	0.00	0.00	0.00	0.00
s__Moraxella_pluranimalium	0.00	0.00	0.00	0.00	0.00	0.00
s__Morganella_morganii	0.03	0.02	0.00	0.00	0.00	0.00
s__Mycolicibacillus_koreensis	0.02	0.07	0.00	0.00	0.00	0.00
s__Mycolicibacillus_trivialis	0.00	0.01	0.00	0.00	0.00	0.00
s__Mycolicibacter_senuensis	0.00	0.00	0.00	0.00	0.00	0.00
s__Mycolicibacterium_fallax	0.00	0.00	0.00	0.00	0.00	0.00
s__Myroides_phaeus	0.03	0.00	0.00	0.00	0.03	0.00
s__Myxococcus_fulvus	0.00	0.01	0.00	0.00	0.00	0.00
s__Nakamurella_multipartita	0.00	0.00	0.00	0.00	0.00	0.00
s__Nitrobacter_winogradskyi	0.00	0.00	0.00	0.00	0.00	0.00
s__Nocardiopsis_alba	0.00	0.01	0.00	0.00	0.00	0.00
s__Oblitimonas_alkaliphila	0.04	0.15	0.06	0.00	0.01	0.00
s__Ochrobactrum_pseudogrignonense	0.00	0.00	0.00	0.00	0.00	0.00
s__Odoribacter_splanchnicus	0.00	0.00	0.09	0.00	0.00	0.00
s__Oenococcus_alcoholitolerans	0.00	0.01	0.00	0.00	0.00	0.00
s__Oligella_ureolytica	0.05	0.00	0.00	0.00	0.00	0.00
s__Ornithinimicrobium_sp._AMA3305	0.00	0.01	0.00	0.00	0.00	0.00
s__Oscillatoria_nigro_viridis	0.00	0.00	0.00	0.00	0.00	0.00
s__Ottowia_oryzae	0.10	0.00	0.00	0.00	0.00	0.00
s__Paenibacillus_sp._TI45_13ar	0.01	0.00	0.00	0.00	0.00	0.00
s__Paludisphaera_borealis	0.00	0.03	0.00	0.00	0.00	0.00
s__Pantoea_agglomerans	0.04	0.00	0.00	0.00	0.00	0.00
s__Pantoea_vagans	0.00	0.00	0.00	0.00	0.00	0.00
s__Parabacteroides_chartae	0.02	0.00	0.00	0.00	0.00	0.00
s__Paracoccus_alcaliphilus	0.00	0.00	0.00	0.00	0.00	0.00
s__Paracoccus_denitrificans	0.00	0.00	0.00	0.00	0.00	0.00
s__Paracoccus_sp._CBA4604	0.00	0.00	0.00	0.00	0.00	0.00
s__Paracoccus_sp._SC2_6	0.00	0.05	0.00	0.00	0.00	0.00
s__Paracoccus_thiocyanatus	0.00	0.06	0.00	0.00	0.00	0.00
s__Parapedobacter_indicus	0.00	0.00	0.00	0.00	0.00	0.00
s__Parasutterella_excrementihominis	0.00	0.00	0.00	0.00	0.00	0.00
s__Pediococcus_acidilactici	0.03	0.00	0.00	0.00	0.00	0.00
s__Pediococcus_argentinicus	0.01	0.00	0.00	0.00	0.00	0.00
s__Pediococcus_parvulus	0.23	0.01	0.00	0.00	0.00	0.00
s__Pediococcus_pentosaceus	3.46	0.10	0.00	0.00	0.00	0.00
s__Pisciglobus_halotolerans	0.01	0.10	0.00	0.00	0.00	0.00
s__Plantibacter_flavus	0.00	0.00	0.00	0.00	0.00	0.00
s__Pontibaca_methylaminivorans	0.00	0.00	0.00	0.00	0.00	0.00
s__Porphyromonas_canoris	0.00	0.00	0.01	0.00	0.00	0.00
s__Prevotella_sp._CAG:5226	0.00	0.00	0.00	0.00	0.01	0.01
s__Prolinoborus_fasciculus	0.05	0.00	0.00	0.00	0.00	0.00
s__Propionibacterium_freudenreichii	0.19	0.00	0.00	0.00	0.00	0.00
s__Proteiniclasticum_ruminis	0.59	0.00	0.00	0.00	0.00	0.00
s__Proteiniclasticum_sp	0.00	0.00	0.00	0.00	0.00	0.00
s__Proteus_hauseri	0.01	0.00	0.00	0.00	0.00	0.00
s__Proteus_mirabilis	0.00	0.00	0.00	0.00	0.00	0.00
s__Proteus_vulgaris	0.00	0.00	0.00	0.00	0.00	0.00
s__Providencia_alcalifaciens	0.02	0.01	0.00	0.00	0.00	0.00
s__Providencia_rettgeri	0.00	0.01	0.00	0.00	0.00	0.00
s__Pseudochrobactrum_asaccharolyticum	0.00	0.00	0.00	0.00	0.00	0.00
s__Pseudoclavibacter_sp._RFBA6	0.00	0.00	0.00	0.00	0.00	0.00
s__Pseudoclavibacter_sp._RFBB5	0.01	0.00	0.00	0.00	0.00	0.00
s__Pseudomonas_aeruginosa_group	0.00	0.00	0.00	0.00	0.00	0.00
s__Pseudomonas_extremaustralis	0.07	0.00	0.00	0.00	0.00	0.00
s__Pseudomonas_fluorescens_group	0.12	0.00	0.00	0.00	0.00	0.00
s__Pseudomonas_fluvialis	0.00	0.00	0.00	0.00	0.00	0.00
s__Pseudomonas_fragi	0.37	0.00	0.00	0.00	0.00	0.00
s__Pseudomonas_geniculata	0.00	0.00	0.00	0.00	0.00	0.00
s__Pseudomonas_helleri	0.00	0.00	0.00	0.00	0.00	0.00
s__Pseudomonas_lactis	0.01	0.00	0.00	0.00	0.00	0.00
s__Pseudomonas_lundensis	0.31	0.00	0.00	0.00	0.00	0.00
s__Pseudomonas_moraviensis	0.05	0.00	0.00	0.00	0.00	0.00
s__Pseudomonas_parafulva	0.02	0.00	0.00	0.00	0.00	0.00
s__Pseudomonas_prosekii	0.00	0.00	0.00	0.00	0.00	0.00
s__Pseudomonas_psychrophila	0.00	0.00	0.00	0.00	0.00	0.00
s__Pseudomonas_putida_group	0.24	0.00	0.00	0.00	0.00	0.00
s__Pseudomonas_simiae	0.02	0.00	0.00	0.00	0.00	0.00
s__Pseudomonas_soli	0.01	0.00	0.00	0.00	0.00	0.00
s__Pseudomonas_sp._Choline_02u_1	0.00	0.00	0.00	0.00	0.00	0.00
s__Pseudomonas_sp._ES3_33	0.01	0.00	0.00	0.00	0.00	0.00
s__Pseudomonas_sp._PGPPP1	0.00	0.02	0.00	0.00	0.00	0.00
s__Pseudomonas_taetrolens	0.04	0.00	0.00	0.00	0.00	0.00
s__Pseudomonas_weihenstephanensis	0.14	0.00	0.00	0.00	0.00	0.00
s__Pseudomonas_yamanorum	0.00	0.00	0.00	0.00	0.00	0.00
s__Pseudonocardia_ammonioxydans	0.00	0.01	0.00	0.00	0.00	0.00
s__Pseudoscardovia_suis	0.00	0.00	0.00	0.00	0.00	0.01
s__Psychrobacter_cryohalolentis	0.03	0.01	0.00	0.00	0.00	0.00
s__Psychrobacter_immobilis	0.02	0.00	0.00	0.00	0.00	0.00
s__Psychrobacter_pacificensis	0.03	0.01	0.00	0.00	0.00	0.00
s__Psychrobacter_pasteurii	0.64	0.22	0.00	0.00	0.03	0.00
s__Psychrobacter_phenylpyruvicus	0.00	0.00	0.00	0.00	0.00	0.00
s__Psychrobacter_piechaudii	0.36	0.03	0.00	0.00	0.00	0.00
s__Psychrobacter_piscatorii	0.05	0.01	0.00	0.00	0.00	0.00
s__Psychrobacter_sp._1501_2011	0.14	0.05	0.00	0.00	0.00	0.00
s__Psychrobacter_sp._P11G3	0.00	0.00	0.00	0.00	0.00	0.00
s__Psychrobacter_sp._Sarcosine_3u_12	0.00	0.00	0.00	0.00	0.00	0.00
s__Raoultella_ornithinolytica	0.03	0.00	0.00	0.00	0.00	0.00
s__Raoultella_terrigena	0.00	0.00	0.00	0.00	0.00	0.00
s__Rheinheimera_sp._KL1	0.00	0.00	0.00	0.00	0.00	0.00
s__Rhodococcus_enclensis	0.00	0.00	0.00	0.00	0.00	0.00
s__Rhodococcus_erythropolis	0.00	0.01	0.00	0.00	0.00	0.00
s__Rhodococcus_fascians	0.00	0.00	0.00	0.00	0.00	0.00
s__Rhodococcus_qingshengii	0.00	0.01	0.00	0.00	0.00	0.00
s__Roseburia_sp._499	0.00	0.00	0.00	0.00	0.00	0.00
s__Rothia_sp	0.37	0.02	0.00	0.00	0.00	0.00
s__Ruminococcaceae_bacterium_CPB6	0.04	0.04	0.00	0.00	0.00	0.00
s__Ruminococcus_bicirculans	0.00	0.00	0.00	0.00	0.00	0.02
s__Ruminococcus_callidus	0.00	0.00	0.00	0.00	0.00	0.00
s__Ruminococcus_champanellensis	0.00	0.00	0.00	0.00	0.00	0.00
s__Ruminococcus_gnavus	0.01	0.00	0.00	0.00	0.00	0.00
s__Ruminococcus_obeum_CAG:39	0.01	0.01	0.00	0.00	0.00	0.02
s__Saccharomyces_cerevisiae	0.00	0.00	0.00	0.00	0.00	0.00
s__Salmonella_enterica	0.00	0.00	0.00	0.00	0.00	0.00
s__Sanguibacter_marinus	0.00	0.10	0.00	0.00	0.00	0.00
s__Sanguibacter_sp._Leaf3	0.02	0.01	0.00	0.00	0.00	0.00
s__Sanguibacteroides_justesenii	0.00	0.00	0.03	0.00	0.00	0.00
s__Shewanella_baltica	0.00	0.00	0.00	0.00	0.00	0.00
s__Shewanella_putrefaciens	0.02	0.00	0.00	0.00	0.00	0.00
s__Solibacillus_silvestris	0.00	0.00	0.00	0.00	0.00	0.00
s__Soonwooa_buanensis	0.01	0.00	0.00	0.00	0.00	0.00
s__Sphingobacterium_cellulitidis	0.03	0.13	0.00	0.00	0.00	0.00
s__Sphingobacterium_faecium	0.13	0.05	0.00	0.00	0.00	0.00
s__Sphingobacterium_lactis	0.06	0.00	0.00	0.00	0.00	0.00
s__Sphingobacterium_mizutaii	0.01	0.14	0.00	0.00	0.00	0.00
s__Sphingobacterium_nematocida	0.01	0.00	0.00	0.00	0.00	0.00
s__Sphingobacterium_paucimobilis	0.01	0.00	0.00	0.00	0.00	0.00
s__Sphingopyxis_granuli	0.00	0.01	0.00	0.00	0.00	0.00
s__Staphylococcus_argenteus	0.00	0.00	0.00	0.00	0.00	0.00
s__Staphylococcus_arlettae	0.00	0.01	0.00	0.00	0.00	0.00
s__Staphylococcus_aureus	0.00	0.01	0.00	0.00	0.00	0.00
s__Staphylococcus_epidermidis	0.10	0.10	0.00	0.00	0.00	0.00
s__Staphylococcus_equorum	2.03	3.82	0.00	0.00	0.00	0.00
s__Staphylococcus_haemolyticus	0.00	0.00	0.00	0.00	0.00	0.00
s__Staphylococcus_hominis	0.00	0.00	0.00	0.00	0.00	0.00
s__Staphylococcus_hyicus	0.00	0.01	0.00	0.00	0.00	0.00
s__Staphylococcus_lentus	0.16	0.01	0.00	0.00	0.00	0.00
s__Staphylococcus_pasteuri	0.05	0.02	0.00	0.00	0.00	0.00
s__Staphylococcus_saprophyticus	2.44	1.66	0.00	0.00	0.03	0.00
s__Staphylococcus_sciuri	0.08	0.05	0.00	0.00	0.00	0.00
s__Staphylococcus_simulans	0.00	0.00	0.00	0.00	0.00	0.00
s__Staphylococcus_sp._NAM3COL9	0.01	0.00	0.00	0.00	0.00	0.00
s__Staphylococcus_succinus	0.01	0.00	0.00	0.00	0.00	0.00
s__Staphylococcus_warneri	0.00	0.01	0.00	0.00	0.00	0.00
s__Staphylococcus_xylosus	0.09	0.04	0.00	0.00	0.00	0.00
s__Stenotrophomonas_daejeonensis	0.00	0.00	0.00	0.00	0.00	0.00
s__Stenotrophomonas_ginsengisoli	0.00	0.00	0.00	0.00	0.00	0.00
s__Stenotrophomonas_rhizophila	0.01	0.01	0.00	0.00	0.00	0.00
s__Stenotrophomonas_terrae	0.00	0.00	0.00	0.00	0.00	0.00
s__Streptococcus_criceti	0.00	0.00	0.00	0.00	0.00	0.00
s__Streptococcus_ferus	0.13	0.01	0.00	0.00	0.00	0.00
s__Streptococcus_parauberis	0.81	0.01	0.00	0.00	0.00	0.00
s__Streptococcus_pasteurianus	0.00	0.00	0.00	0.00	0.00	0.01
s__Streptococcus_pluranimalium	0.00	0.00	0.00	0.00	0.00	0.00
s__Streptococcus_suis	0.01	0.00	0.00	0.00	0.00	0.00
s__Streptococcus_thermophilus	0.03	0.00	0.00	0.00	0.00	0.00
s__Sutterella_parvirubra	0.00	0.00	0.04	0.00	0.00	0.00
s__Tessaracoccus_aquimaris	0.10	0.11	0.00	0.00	0.00	0.00
s__Tessaracoccus_bendigoensis	0.02	0.00	0.00	0.00	0.00	0.00
s__Tessaracoccus_flavescens	0.15	0.05	0.00	0.00	0.00	0.00
s__Tetragenococcus_halophilus	0.01	0.01	0.00	0.00	0.00	0.00
s__Trichococcus_flocculiformis	2.57	0.00	0.00	0.00	0.00	0.00
s__Trichococcus_pasteurii	0.00	0.00	0.00	0.00	0.00	0.00
s__Trueperella_pyogenes	0.01	0.02	0.00	0.00	0.00	0.00
s__Tsukamurella_pulmonis	0.00	0.00	0.00	0.00	0.00	0.00
s__Vagococcus_lutrae	0.00	0.00	0.00	0.00	0.03	0.00
s__Vagococcus_martis	0.00	0.00	0.00	0.00	0.00	0.00
s__Vagococcus_teuberi	0.00	0.03	0.00	0.00	0.00	0.00
s__Victivallis_vadensis	0.00	0.00	0.00	0.00	0.00	0.00
s__Weissella_cibaria	0.10	0.00	0.00	0.00	0.00	0.00
s__Weissella_hellenica	0.01	0.00	0.00	0.00	0.00	0.00
s__Weissella_minor	0.08	0.00	0.00	0.00	0.00	0.00
s__Weissella_paramesenteroides	0.00	0.00	0.00	0.00	0.00	0.00
s__Wohlfahrtiimonas_sp._G9077	0.00	0.00	0.00	0.00	0.00	0.00
